# Supplementary material for: A Self-Deliverable H2O2-Responsive Tocopherol Dimer for Enhanced Antioxidant and Liposomal Delivery
Source: Molecules. 2026 Mar 25;31(7):1071. doi: 10.3390/molecules31071071 (PMC13074395; doi:10.3390/molecules31071071)
Supplement: Supplementary file 1 [file molecules-31-01071-s001.zip]

Archive with 1 entries (1 files):
- molecules-4189021-supplementary.pdf
